# Supplementary material for: Bioactive Compounds, Antioxidant Properties, and Antimicrobial Profiling of a Range of West Algerian Honeys: In Vitro Comparative Screening Prior to Therapeutic Purpose
Source: Foods. 2024 Dec 20;13(24):4120. doi: 10.3390/foods13244120 (PMC11675739; doi:10.3390/foods13244120)
Supplement: Supplementary file 1 [file foods-13-04120-s001.zip]

Archive with 1 entries (1 files):
- foods-3340937-supplementary.pdf
